# Supplementary material for: Characteristics and Health Risks of Phthalate Ester Contamination in Soil and Plants in Coastal Areas of South China
Source: Int J Environ Res Public Health. 2022 Aug 3;19(15):9516. doi: 10.3390/ijerph19159516 (PMC9367859; doi:10.3390/ijerph19159516)
Supplement: Supplementary file 1 [file ijerph-19-09516-s001.zip]

Archive with 1 entries (1 files):
- ijerph-1823982-supplementary.pdf
